# Supplementary material for: Clinical Impact of Next-Generation Sequencing Multi-Gene Panel Highlighting the Landscape of Germline Alterations in Ovarian Cancer Patients
Source: Int J Mol Sci. 2022 Dec 13;23(24):15789. doi: 10.3390/ijms232415789 (PMC9779064; doi:10.3390/ijms232415789)
Supplement: Supplementary file 1 [file ijms-23-15789-s001.zip]

Archive with 1 entries (1 files):
- ijms-2007273-SI.pdf
